# Supplementary material for: Chrononutrition during Pregnancy and Its Association with Maternal and Offspring Outcomes: A Systematic Review and Meta-Analysis of Ramadan and Non-Ramadan Studies
Source: Nutrients. 2023 Feb 2;15(3):756. doi: 10.3390/nu15030756 (PMC9921927; doi:10.3390/nu15030756)
Supplement: Supplementary file 1 [file nutrients-15-00756-s001.zip]

Archive with 1 entries (1 files):
- nutrients-2105863-supplementary.pdf
